# Supplementary material for: Ftsh Sensitizes Methicillin-Resistant Staphylococcus aureus to β-Lactam Antibiotics by Degrading YpfP, a Lipoteichoic Acid Synthesis Enzyme
Source: Antibiotics (Basel). 2021 Oct 1;10(10):1198. doi: 10.3390/antibiotics10101198 (PMC8532640; doi:10.3390/antibiotics10101198)
Supplement: Supplementary file 1 [file antibiotics-10-01198-s001.zip]

Archive with 1 entries (1 files):
- antibiotics-1370116-supplementary.pdf
